# Supplementary material for: Assessment of Protein Complex Predictions in CASP16: Are We Making Progress?
Source: Proteins. 2025 Oct 31;94(1):106–30. doi: 10.1002/prot.70068 (PMC12750043; doi:10.1002/prot.70068)
Supplement: Supplementary file 2 — Table S1: prot70068‐sup‐0001‐Tables.xlsx. [file PROT-94-106-s001.xlsx]

## Sheet: Table S1
Table S1. Overview of targets in CASP16 protein assembly challenge
Target	PDB ID	ColabFold model presence	Total No. of Amino Acids	Stoichiometry	Symmetry	Taxonomy	Experimental Technique	Template Availability at Subunits Level1	Template Availability for Interface2	95% quantile dockQ3	95% quantile ICS3	Assembly classification	Phase 0	Phase 2
H1202*	8bwl	Yes	380	A2B2	C2	Human	X-RAY	B:1.0	na	0.86	0.84	Heteromer	No	Yes
H1204*	8vyl	Yes	858	A2B2C2	C2	Nanobody-human	X-RAY	A:0.914;B:1.0;C:1.0	BC: 1hbs, 0.99	0.21	0.11	Nanobody-antigen	No	Yes
H1208*		Yes	646	A1B1	C2	Bacteria	X-RAY	A:0.912;B:0.871	AB: 5u8o, 0.68	0.85	0.87	Heteromer	Yes	Yes
H1213*		Yes	1373	A1B1C1D1E1	C1	Virus	EM	A:0.982;B:0.869;C:0.997;D:0.926;E:0.929	ABE: 7nzm, 0.73; AB: 4v0x, 0.81	0.79	0.79	Heteromer	No	Yes
H1215*		Yes	369	A1B1	C1	Nanobody-Eukaryotic	X-RAY	A:1.0;B:0.996	na	0.88	0.88	Nanobody-antigen	Yes	Yes
H1217*		Yes	5878	A2B2C2D2E2F2	C2	Virus	EM	A:1.0;B:0.98;C:0.998;D:0.683;E:0.942;F:0.724	ABCDE: 6k71, 0.8; CE: 6o81, 0.95; ABD: 5dbo, 0.8	0.73	0.73	Heteromer	Yes	Yes
H1220*		Yes	2515	A1B4	C1	Virus	EM	A:0.663;B:0.512	na	0.76	0.75	Heteromer	Yes	Yes
H1222*		Yes	485	A1B1C1	C2	Antibody-virus	X-RAY	A:0.902;B:1.0;C:1.0	AB: 6uvo, 0.95; AC: 6blh, 0.96; BC: 6nis, 1.0	0.58	0.58	Antibody-antigen	Yes	Yes
H1223*		Yes	486	A1B1C1	C1	Antibody-virus	X-RAY	A:0.902;B:1.0;C:1.0	AB: 6uvo, 0.95; AC: 6blh, 0.96; BC: 7uvq, 1.0	0.25	0.28	Antibody-antigen	Yes	Yes
H1225*		Yes	483	A1B1C1	C2	Antibody-virus	X-RAY	A:0.902;B:1.0;C:1.0	AB: 6uvo, 0.95; AC: 6blh, 0.96; BC: 3ujj, 1.0	0.16	0.11	Antibody-antigen	Yes	Yes
H1227*		Yes	5689	A1B6	C6	Bacteria	EM	B:0.984	na	0.67	0.7	Heteromer	Yes	Yes
H1229*		Yes	987	A1B1	C1	Virus-human	EM	A:0.911;B:1.0	AB: 7rw6, 0.9	0.54	0.61	Heteromer	Yes	Yes
H1230*		Yes	984	A1B1	C1	Virus-human	EM	A:0.911;B:1.0	AB: 7rw6, 0.9	0.66	0.77	Heteromer	Yes	Yes
H1232*	9cn2	Yes	924	A2B2	C2	Antibody-virus	X-RAY	A:1.0;B:1.0	AB: 5kov, 0.99	0.12	0.15	Antibody-antigen	Yes	Yes
H1233*	9cbn	Yes	1316	A2B2C2	C2	Antibody-virus	X-RAY	A:0.986;B:1.0;C:1.0	BC: 1nc2, 1.0	0.91	0.89	Antibody-antigen	Yes	Yes
H1236*	8qpq	Yes	1929	A3B6	C3	Virus	EM	A:0.668	na	0.33	0.48	Interwined	Yes	Yes
H1244*		Yes	850	A2B2C2	C2	Nanobody-Eukaryotic	X-RAY	A:0.503;C:1.0	na	0.03	0.02	Nanobody-antigen	Yes	Yes
H1245*		Yes	317	A1B1	C1	Eukaryotic	X-RAY	no_template	na	0.81	0.84	Heteromer	Yes	Yes
H1258		Yes	3092	A1B2	C2	Human	EM	A:0.769;B:0.94	na	0.4	0.64	Heteromer	Yes	Yes
H1265		Yes	2574	A9B18	C1	Human	EM	A:0.973;B:1.0	AB: 1o77, 0.9	0.33	0.38	Heteromer	Yes	Yes
H1267*		Yes	1852	A2B2	C2	Bacteria	X-RAY	B:0.946	na	0.43	0.65	Heteromer	Yes	Yes
H1272	9c3c	Yes	6879	A1B1C1D1E1F1G1H1I1	C1	Eukaryotic	EM	A:0.36;F:0.564;H:0.362	AH: 7r1o, 0.02	0.58	0.73	Interwined	Yes	Yes
T1201o*	8bwd	Yes	420	A2	C2	Human	X-RAY	no_template		0.79	0.84	Interwined	No	Yes
T1206o*	9cp0	Yes	474	A2	C2	Virus	X-RAY	no_template		0.95	0.95	Homomer	Yes	Yes
T1218o*		Yes	2328	A2	C2	Bacteria	X-RAY	A:0.947		0.44	0.5	Homomer	Yes	Yes
T1219o		No	256	An	C2	Human	EM	na		0.77	0.73	Homomer	No	No
T1234o*	8qpq	Yes	1239	A3	C3	Virus	EM	A:0.668		0.32	0.4	Interwined	Yes	Yes
T1235o*	8qpq	Yes	690	A6	C6	Virus	EM	no_template		0.78	0.74	Interwined	Yes	Yes
T1237o*		Yes	1952	A4	D2	Bacteria	X-RAY	A:0.471		0.78	0.78	Homomer	Yes	Yes
T1240o*		Yes	1959	A3	C1	Bacteria	X-RAY	A:0.406		0.43	0.87	Homomer	Yes	Yes
T1249v1o*		Yes	1464	A3	C3	Virus	EM	A:0.99		0.49	0.44	Homomer	No	Yes
T1249v2o*		Yes	1464	A3	C3	Virus	EM	na		0.26	0.23	Homomer	No	Yes
T1257o		Yes	3789	A3	C1	Virus	EM	A:0.219		0.79	0.89	Interwined	Yes	Yes
T1259o*		Yes	729	A3	C3	Bacteria	X-RAY	A:0.778		0.89	0.9	Homomer	Yes	Yes
T1269o	9gvq	No	5640	A4	C2	Human	EM	na		0.44	0.62	Interwined	No	No
T1270o*		Yes	2622	A6	D3	Bacteria	EM	A:0.995		0.6	0.7	Homomer	Yes	Yes
T1292o		Yes	392	A2	C2	Bacteria	X-RAY	A:0.959		0.95	0.92	Homomer	No	No
T1294o		Yes	428	A2	C2	Eukaryotic	X-RAY	A:0.991		0.9	0.86	Homomer	No	No
T1295o		No	1288	A8	na	Bacteria	EM	na		0.76	0.66	Homomer	No	No
T1298o*		Yes	684	A2	C2	Bacteria	X-RAY	A:0.635		0.7	0.88	Homomer	No	No
*CAPRI targets
1template availability obtained from ColabFold results and HHpred (when ColabFold results are available). Subunit: coverage. Coverage was calcualted on all residues covered by identified templates.
2Template availability was determined from the ColabFold results, with the template shown representing the one that provides the highest coverage of the interacting subunits. Format: Subunit: PDB_template, coverage.
3ICS and DockQ were calculated using the formulas described in the manuscript, which differ from the scores provided on the CASP16 website.

## Sheet: Table S2
Table S2. Overview of targets in CASP16 hybrid assembly challenge
Target	PDB ID	Total No. of Amino Acids + nucleuotide acids	Stoichiometry	Taxonomy	Experimental Technique	top 5% quantile ICS	Assembly classification	Phase 0
M1209		520	A1B1R1	Human-virus	X-ray	0.947	Antibody-antigen, Protein-RNA	No
M1211	9dcf	474	A2R1	Virus	X-ray	0.073	Protein-RNA	No
M1212	9b0l	809	A1R1V1W1	Virus	EM	0.658	Protein-RNA-DNA	No
M1216		4424	A4B4C4D4	Bacteria	EM	0.621	Protein-RNA-DNA	No
M1221		599	A1R1S1	Bacteria	EM	0.442	Protein-RNA	No
M1224		599	A1R1S1	Bacteria	EM	0.491	Protein-RNA	No
M1228v1*		2416	A4B2C2D2E2	Bacteria	EM	0.557	Protein-DNA	No
M1228v2*		2416	A4B2C2D2E2	Bacteria	EM	0.572	Protein-DNA	No
M1239v1*		2958	A4B2C2D2E2	Bacteria	EM	0.621	Protein-DNA	No
M1239v2*		2958	A4B2C2D2E2	Bacteria	EM	0.595	Protein-DNA	No
M1268		7716	A8B8C8D8E1F1	Bacteria	EM	0.551	Protein-RNA-DNA	Yes
M1271		5990	A1B1C1D1E1F2G2H1I1J5R1	Eukaryotes	EM	0.239	Protein-RNA	No
M1276*		229	A1B1	Eukaryotes	X-ray	0.65	Protein-DNA	Yes
M1282*		249	A1B1	Virus-synthetic	EM	0.048	Protein-RNA	No
M1287*		1704	A2D2	Bacteria	EM	0.488	Protein-DNA	Yes
M1293		524	A1B1R1	Virus	X-RAY	0.923	Protein-RNA	No
M1296		520	A1B1C1	Human-virus	X-RAY	0.894	Antibody-antigen, Protein-RNA, G34U mutant of M1209	No
M1297		5670	A4B4C4D4E2R2	Human	EM	0.69	Protein-RNA	No
